# Supplementary material for: Clinicopathological characterization of SMAD4-mutated intestinal adenocarcinomas: A case-control study
Source: PLoS One. 2019 Feb 7;14(2):e0212142. doi: 10.1371/journal.pone.0212142 (PMC6366887; doi:10.1371/journal.pone.0212142)
Supplement: S1 Table — (XLSX) [file pone.0212142.s001.xlsx]

## Sheet: SMAD4 cases
Case #	NGS50
Case 1	KRAS c.35G>A (p.Gly12Asp, p.G12D) PIK3CA c.1624G>A (p.Glu542Lys, p.E542K) FBXW7 c.1513C>T (p.Arg505Cys, p.R505C) SMAD4 c.1065C>A (p.Asp355Glu, p.D355E) (hotspot) SMAD4 c.353C>T (p.Ala118Val, p.A118V) (novel)
Case 2	APC c.3928A>T (p.Lys1310*. p.K1310*) SMAD4 c.1082G>A (p.Arg361 His, p.R361H) KRAS c.351A>C (p.Lys117Asn, p.K117N)
Case 3	APC c.2626C>T (p.Arg876*, p.R876*)(chr5:g112173917) SMAD4 c.1082G>A (p.Arg361His, p.R361H) FBXW7 c.1177C>T (p.Arg393*, p.R393*) AKT1 c.49G>A (p.Glu17Lys, p.E17K)
Case 4	KRAS c.35G>A (p.Gly12Asp, p.G12D) SMAD4 c.1081C>A (p.Arg361Ser, p.R361S)
Case 5	KRAS c.35G>A (p.Gly12Asp, p.G12D) APC c.4381G>T (p.Glu1461*, p.E1461*) SMAD4 c.353C>T (p.Ala118Val, p.A118V)
Case 6	KRAS c.35G>T (p.Gly12Val, p.G12V) APC c.3921_3925delAAAAG (p.Glu1309fs*4, p.E1309fs*4) SMAD4 c.1082G>A (p.Arg361His, p.R361H) TP53 c.916C>T (p.Arg306*, p.R306*)
Case 7	KRAS c.35G>A (p.Gly12Asp, p.G12D) TP53 c.637C>T (p.Arg213*, p.R213*) SMAD4 c.1333C>T (p.Arg445*, p.R445*)
Case 8	KRAS c.35G>T (p.Gly12Val, p.G12V) APC c.4348C>T (p.Arg1450*, p.R1450*) SMAD4 c.1064A>G (p.Asp355Gly, p.D355G)
Case 9	KRAS c.437C>T (p.Ala146Val, p.A146V) APC c.4132C>T (p.Gln1378*, p.Q1378*) SMAD4 c.1082G>A (p.Arg361His, p.R361H)
Case 10	NRAS c.181C>A (p.Gln61Lys, p.Q61K) SMAD4 c.1057T>C (p.Tyr353His, p.Y353H)
Case 11	KRAS c.35G>A (p.Gly12Asp, p.G12D) APC c.4348C>T (p.Arg1450*, p.R1450*) SMAD4 c.1242_1245delAGAC (p.Asp415fs*20, p.D415fs*20) TP53 c.797G>A (p.Gly266Glu, p.G266E)
Case 12	NRAS c.182A>T (p.Gln61Leu, p.Q61L) SMAD4 c.1082G>A (p.Arg361His, p.R361H) TP53 c.742C>T (p.Arg248Trp, p.R248W)
Case 13	BRAF c.1799T>A (p.Val600Glu, p.V600E) SMAD4 c.1572G>T (p.Trp524Cys, p.W524C) TP53 c.535C>T (p.His179Tyr, p.H179Y)
Case 14	SMAD4 c.1082G>A (p.Arg361His, p.R361H) TP53 c.766A>G (p.Thr256Ala, p.T256A)
Case 15	IDH1 c.394C>T (p.Arg132Cys, p.R132C) SMAD4 c.733C>T (p.Gln245*, p.Q245*) TP53 c.715A>G (p.Asn239Asp, p.N239D)
Case 16	KRAS c.35G>A (p.Gly12Asp, p.G12D) PIK3CA c.1633G>A (p.Glu545Lys, p.E545K) SMAD4 c.346C>T (p.Gln116*, p.Q116*)
Case 17	KRAS c.34G>C (p.Gly12Arg, p.G12R) SMAD4 c.1525T>C (p.Trp509Arg, p.W509R) TP53 c.743G>A (p.Arg248Gln, p.R248Q) TP53 c.637C>T (p.Arg213*, p.R213*) ATM c.1009C>T (p.Arg337Cys, p.R337C)
Case 18	BRAF c.1799T>A (p.Val600Glu, p.V600E) APC c.4385_4386delAG (p.Ser1465Trpfs*3, p.S1465Wfs*3) PTEN c.795delA (p.Lys267Argfs*9, p.K267Rfs*9) PTEN c.1008C>G (p.Tyr336*, p.Y336*) SMAD4 c.1487G>A (p.Arg496His, p.R496H)
Case 19	KRAS c.35G>A (p.Gly12Asp, p.G12D) APC c.4285C>T (p.Gln1429*, p.Q1429*) SMAD4 c.1217C>T (p.Ala406Val, p.A406V) TP53 c.853G>A (p.Glu285Lys, p.E285K)
Case 20	KRAS c.35G>T (p.Gly12Val, p.G12V) SMAD4 c.379T>A (p.Cys127Ser, p.C127S) SMAD4 c.1082G>A (p.Arg361His, p.R361H) (GCB) TP53 c.742C>T (p.Arg248Trp, p.R248W)
Case 21	KRAS c.35G>T (p.Gly12Val, p.G12V) APC c.3921_3925delAAAAG (p.Glu1309fs*4, p.E1309fs*4) SMAD4 c.1082G>A (p.Arg361His, p.R361H) TP53 c.916C>T (p.Arg306*, p.R306*)
Case 22	KRAS c.35G>A (p.Gly12Asp, p.G12D) SMAD4 c.1081C>T (p.Arg361Cys, p.R361C) TP53 c.658T>G (p.Tyr220Asp, p.Y220D)
Case 23	KRAS c.38G>A (p.Gly13Asp, p.G13D) SMAD4 c.1081C>T (p.Arg361Cys, p.R361C)
Case 24	SMAD4 c.988G>A (p.Glu330Lys, p.E330K) TP53 c.536A>G (p.His179Arg, p.H179R)
Case 25	KRAS c.35G>C (p.Gly12Ala, p.G12A) APC C.43480T (p.Arg1450*. p.R1450*) SMAD4 C.3530T (p.Alal 18Val, p.A118V)
Case 26	KRAS c.35G>A (p.Gly12Asp, p.G12D) PIK3CA c.3140A>G (p.His1047Arg, p.H1047R) SMAD4 c.988G>C (p.Glu330Gln, p.E330Q)
Case 27	KRAS c.34G>T (p.Gly12Cys, p.G12C) SMAD4 c.1067C>T (p.Pro356Leu, p.P356L)
Case 28	KRAS c.35G>T (p.Gly12Val, p.G12V) SMAD4 c.1081C>T (p.Arg361Cys, p.R361C)
Control 1	APC c.3340C>T (p.Arg1114*, p.R1114*)
Control 2	APC c.4466delT (p.L1489fs*18, p.Lys1489fs*18) TP53 c.328C>T (p.Arg110Cys, p.R110C) TP53 c.743G>A (p.Arg248Gln, p.R248Q)
Control 3	PIK3CA c.1624G>A (p.Glu542Lys, p.E542K) KRAS c.57G>T (p.Leu19Phe, p.L19F). CTNNB1 c.94G>C (p.Asp32His, p.D32H) TP53 c.524G>A (p.Arg175His, p.R175H)
Control 4	KRAS c.35G>T (p.Gly12Val, p.G12V) APC c.3907C>T (p.Gln1303*, p.Q1303*)
Control 5	BRAF c.1799T>A (p.Val600Glu, p.V600E) PIK3CA c.3140A>G (p.His1047Arg, p.H1047R) FBXW7 c.1177C>T (p.Arg393*, p.R393*) TP53 c.524G>A (p.Arg175His, p.R175H)
Control 6	APC c.2626C>T (p.Arg876*, p.R876*) TP53 c.497C>A (p.Ser166*, p.S166*)
Control 7	TP53 c.817C>T (p.Arg273Cys, p.R273C)
Control 8	KRAS c.35G>T (p.Gly12Val, p.G12V) PIK3CA c.3140A>G (p.His1047Arg, p.H1047R)
Control 9	APC c.3340C>T (p.Arg1114*, p.R1114*) ATM c.1009C>T (p.Arg337Cys, p.R337C) RB1 c.409G>T (p.Glu137*, p.E137*)
Control 10	TP53 c.586C>T (p.Arg196*, p.R196*)
Control 11	KRAS c.38G>A (p.Gly13Asp, p.G13D) APC c.4348C>T (p.Arg1450*, p.R1450*) TP53 c.589G>A (p.Val197Met, p.V197M)
Control 12	KRAS c.35G>A (p.Gly12Asp, p.G12D)
Control 13	KRAS c.35G>A (p.Gly12Asp, p.G12D) PIK3CA c.1633G>A (p.Glu545Lys, p.E545K) PTEN c.697C>T (p.Arg233*, p.R233*)
Control 14	APC c.3916G>T (p.Glu1306*, p.E1306*)
Control 15	BRAF c.1799T>A (p.Val600Glu, p.V600E) PIK3CA c.1633G>A (p.Glu545Lys, p.E545K)
Control 16	KRAS c.436G>A (p.Ala146Thr, p.A146T), TP53 c.517G>A (p.Val173Met, p.V173M)
Control 17	KRAS c.38G>A (p.Gly13Asp, p.G13D) TP53 c.818G>A (p.Arg273His, p.R273H)
Control 18	BRAF c.1799T>A (p.Val600Glu, p.V600E) TP53 c.770T>C (p.Leu257Pro, p.L257P)
Control 19	KRAS c.35G>A (p.Gly12Asp, p.G12D) PIK3CA c.1633G>A (p.Glu545Lys, p.E545K) APC c.4348C>T (p.Arg1450*, p.R1450*)
Control 20	KRAS c.35G>T (p.Gly12Val, p.G12V) TP53 c.1010G>T (p.Arg337Leu, p.R337L)
Control 21	KRAS c.34G>T (p.Gly12Cys, p.G12C) TP53 c.832C>G (p.Pro278Ala, p.P278A)
Control 22	KRAS c.35G>A (p.Gly12Asp, p.G12D) PIK3CA c.1633G>A (p.Glu545Lys, p.E545K) PIK3CA c.3141T>A (p.His1047Gln, p.H1047Q)
Control 23	APC c.4348C>T (p.Arg1450*, p.R1450*)
Control 24	KRAS c.351A>T (p.Lys117Asn, p.K117N) FBXW7 c.1177C>T (p.Arg393*, p.R393*) PIK3CA c.263G>A (p.Arg88Gln, p.R88Q) PIK3CA c.3129G>A (p.Met1043Ile, p.M1043I)
Control 25	BRAF c.1799T>A (p.Val600Glu, p.V600E) TP53 c.658T>C (p.Tyr220His, p.Y220H)
Control 26	KRAS c.351A>C (p.Lys117Asn, p.K117N) PIK3CA c.3140A>G (p.His1047Arg, p.H1047R)
Control 27	KRAS c.35G>A (p.Gly12Asp, p.G12D) TP53 c.745A>T (p.Arg249Trp, p.R249W)
Control 28	KRAS c.35G>A (p.Gly12Asp, p.G12D) PIK3CA c.1633G>A (p.Glu545Lys, p.E545K TP53 c.721T>G (p.Ser241Ala, p.S241A) TP53 c.733G>A (p.Gly245Ser, p.S241A)
Control 29	KRAS c.34G>T (p.Gly12Cys, p.G12C) TP53 c.742C>T (p.Arg248Trp, p.R248W)
Control 30	KRAS c.35G>T (p.Gly12Val, p.G12V)
Control 31	APC c.4099C>T (p.Gln1367*, p.Q1367*) TP53 c.499C>T (p.Gln167*, p.Q167*)
Control 32	APC c.3921_3925delAAAAG (p.Glu1309fs*4, p.E1309fs*4) TP53 c.476C>T (p.Ala159Val, p.A159V)
Control 33	BRAF c.1799T>A (p.Val600Glu, p.V600E)
Control 34	KRAS c.35G>A (p.Gly12Asp, p.G12D) TP53 c.743G>A (p.Arg248Gln, p.R248Q)
Control 35	KRAS c.35G>T (p.Gly12Val, p.G12V) SMARCB1 c.1120C>T (p.Arg374Trp, p.R374W)
Control 36	KRAS c.35G>A (p.Gly12Asp, p.G12D) TP53 c.747G>T (p.Arg249Ser, p.R249S)
Control 37	TP53 c.818G>A (p.Arg273His, p.R273H) APC c.4469_4470insT (p.Ala1492Cysfs*22, p.A1492Cfs*22)
Control 38	KRAS c.436G>A (p.Ala146Thr, p.A146T) APC c.2626C>T (p.Arg876*, p.R876*) PTEN c.697C>T (p.Arg233*, p.R233*)
Control 39	KRAS c.37G>T (p.Gly13Cys, p.G13C) TP53 c.856G>A (p.Glu286Lys, p.E286K)
Control 40	BRAF c.1799T>A (p.Val600Glu, p.V600E) PIK3CA c.1624G>A (p.Glu542Lys, p.E542K) ATM c.1009C>T (p.Arg337Cys, p.R337C)
Control 41	BRAF c.1799T>A (p.Val600Glu, p.V600E) PIK3CA c.3146G>A (p.Gly1049Asp, p.G1049D)
Control 42	KRAS c.38G>A (p.Gly13Asp, p.G13D) APC c.4348C>T (p.Arg1450*, p.R1450*) FBXW7 c.1394G>A (p.Arg465His, p.R465H) KDR c.2881C>T (p.Arg961Trp, p.R961W) PIK3CA c.1258T>C (p.Cys420Arg, p.C420R)
Control 43	KRAS c.35G>T (p.Gly12Val, p.G12V)
Control 44	KRAS c.180_181TC>AA (p.Gln61Lys, p.Q61K)
Control 45	BRAF c.1799T>A (p.Val600Glu, p.V600E) PIK3CA c.3140A>G (p.His1047Arg, p.H1047R)
Control 46	BRAF c.1796_1797insTAC (p.Thr599_Val600insThr, p.T599_V600insT) FBXW7 c.1394G>A (p.Arg465His, p.R465H) TP53 c.817C>T (p.Arg273Cys, p.R273C)
Control 47	KRAS c.436G>A (p.Ala146Thr, p.A146T) CTNNB1 c.101G>A (p.Gly34Glu, p.G34E)
Control 48	BRAF c.1799T>A (p.Val600Glu, p.V600E) PTEN c.697C>T (p.Arg233*, p.R233*) (chr10: 89717672
Control 49	APC c.4135G>T (p.Glu1379*, p.E1379*) ATM c.1010G>A (p.Arg337His, p.R337H) TP53 c.524G>A (p.Arg175His, p.R175H)
Control 50	EGFR c.2170G>A (p.Gly724Ser, p.G724S)
Control 51	FBXW7 c.1394G>A (p.Arg465His, p.R465H) PTEN c.785delA (p.Lys267Argfs*9, p.K267Rfs*9) PTEN c.863delA (p.Val290fs*1, p.V290fs*1)
Control 52	KRAS c.38G>A (p.Gly13Asp, p.G13D) APC c.4385_4386delAG (p.Ser1465Trpfs*3, p.S1465Wfs*3)
Control 53	APC c.3917delA (p.Ile1307*, p.I1307*)
Control 54	KRAS c.35G>T (p.Gly12Val, p.G12V) APC c.3880C>T (p.Gln1294*, p.Q1294*) APC c.3921delA (p.Glu1309Lysfs*12, p.E1309Kfs*12) TP53 c.378C>G (p.Tyr126*, p.Y126*) TP53 c.733G>A (p.Gly245Ser, p.G245S)
Control 55	CTNNB1 c.134C>T (p.Ser45Phe, p.S45F) GNAS c.602G>A (p.Arg201His, p.R201H)
Control 56	BRAF c.1799T>A (p.Val600Glu, p.V600E) TP53 c.583A>T (p.Ile195Phe, p.I195F)
